# Supplementary material for: Formation of Ultrafine-Grained Dual-Phase Microstructure by Warm Deformation of Austenite in High-Strength Steel
Source: Materials (Basel). 2025 Mar 18;18(6):1341. doi: 10.3390/ma18061341 (PMC11943922; doi:10.3390/ma18061341)
Supplement: Supplementary file 1 [file materials-18-01341-s001.zip]

Archive with 1 entries (1 files):
- materials-3502414-supplementary.pdf
